# Supplementary material for: Etoposide damages female germ cells in the developing ovary
Source: BMC Cancer. 2016 Aug 11;16:482. doi: 10.1186/s12885-016-2505-9 (PMC4980800; doi:10.1186/s12885-016-2505-9)
Supplement: Additional file 2: — Full data set for Figures 2-7. (XLSX 35 kb) [file 12885_2016_2505_MOESM2_ESM.xlsx]

## Sheet: Figure 2
	2Bi					2Bii				2Biii
	Column A	Column B				Column A	Column B			Column A					Column B
	In vivo (P4)	In vitro (E13.5)				In vivo (P4)	In vitro (E13.5)			In vivo (P4)					In vitro (E13.5)
	1208.36	1021.15				2.99415	3.41908		Primordial	90.0372	84.5523	90.8269	91.6047	86.7041	90.7132	65.4701	67.3457	82.0128	80.2057
	1311.26	345.031				5.36947	13.5188		Transitional	6.95253	10.4461	6.06022	6.78659	9.62227	5.5443	25.4086	25.9991	13.3941	14.8977
	2169.92	695.465				2.59968	4.43617		Primary	2.60943	3.2906	2.52393	1.60873	3.3431	3.73784	8.65803	5.96584	4.59278	4.89642
	3094.87	722.698				3.88289	3.71807
	1936.06	576.199				9.18337	2.18987
										Primordial		Mean ± SEM of column A			88.75 ± 1.340 N=5
Mean ± SEM of column A	1944 ± 340.4 N=5				Mean ± SEM of column A	4.806 ± 1.193 N=5						Mean ± SEM of column B			77.15 ± 4.741 N=5
Mean ± SEM of column B	672.1 ± 109.8 N=5				Mean ± SEM of column B	5.456 ± 2.048 N=5
Difference between means	1272 ± 357.6									Transitional		Mean ± SEM of column A			7.974 ± 0.8644 N=5
												Mean ± SEM of column B			17.05 ± 3.875 N=5
										Primary		Mean ± SEM of column A			2.675 ± 0.3154 N=5
												Mean ± SEM of column B			5.570 ± 0.8502 N=5

## Sheet: Figure 3
		%
		Leptotene/Zygotene	Pachytene	Diplotene
	2days	7.17131	92.8287	0
		38.1526	61.8474	0
	mean	22.662	77.338	0
	stdev	15.4906	15.4906	0
	sem	10.9535	10.9535	0
		Leptotene/Zygotene	Pachytene	Diplotene
	4days	1.8018	98.1982	0
		0.431034	97.4138	2.15517
	mean	1.11642	97.806	1.07759
	stdev	0.685384	0.392203	1.07759
	sem	0.484639	0.277329	0.761969
		Leptotene/Zygotene	Pachytene	Diplotene
	6days	0	22.5	77.5

## Sheet: Figure 4
		4Bi						4Bii
		Etoposide dose						Etoposide dose
		0	50	100	150			0	50	100	150	200
		144.377	170.19	104.865	50.698			1353.38	726.371	1861.39	1005.5	767.757
		166.692	42.8128	8.29848	69.3676			1521.07	1186.39	515.668	1553.65	982.729
		686.201	387.355	156.465	79.0855			970.099	2074.97	1034.61	1585.99	1431.44
		530.257	352.676	152.832	42.0721			1371.01	1627.63	767.956	1232.78	944.764
		649.426	465.157	205.815	12.7778			1013.75	1277.69	236.322	963.75	531.197
		763.087	412.693	178.96	50.1977			1239.72	2860.16	299.782	94.0608	1056.81
	Mean	490	305.1	134.5	50.7		Mean	1245	1626	786	1073	952.4
	Std. Deviation	269.8	163.2	70.27	23.1		Std. Deviation	215.8	754.8	605	546.7	301
	Std. Error	110.2	66.64	28.69	9.429		Std. Error	88.11	308.1	247	223.2	122.9
		4Ci
		Etoposide dose						4Cii
		0	50	100	150			Etoposide dose
		53.102	11.4089	18.5159	93.124			0	50	100	150	200
		55.3502	100	80.0012	71.4045			11.8976	28.2813	16.5663	8.36014	19.8951
		7.9322	33.3075	25.1899	51.935			17.6114	13.8219	16.1965	17.0768	24.4936
		13.7533	27.7828	35.6672	48.9077			14.9611	3.7981	4.88334	17.6406	11.3272
		11.7284	7.29523	15.6813	100			4.12711	5.59204	18.2364	45.4161	16.5183
		5.53447	25.6127	14.8835	88.5947			12.2865	21.9273	24.403	24.7014	29.3191
								5.03184	6.52241	25.9026	57.4199	15.8399
	Mean	24.57	34.23	31.66	75.66
	Std. Deviation	23.16	33.73	24.92	21.73		Mean	10.99	13.32	17.7	28.44	19.57
	Std. Error	9.456	13.77	10.17	8.872		Std. Deviation	5.38	9.948	7.488	18.93	6.489
							Std. Error	2.196	4.061	3.057	7.726	2.649

## Sheet: Figure 5
		5ai (PMF)						5ai (TRNS)						5ai (PRIM)							5aii (PMF)							5aii (TRNS)							5aii (PRIM)
		Dose of etoposide						Dose of etoposide						Dose of etoposide							Dose of etoposide							Dose of etoposide							Dose of etoposide
		0	50	100	150			0	50	100	150			0	50	100	150				0	50	100	150	200			0	50	100	150	200			0	50	100	150	200
		45.5964	103.621	37.3038	14.5089			63.9269	38.3549	31.0493	14.6129			34.8538	28.214	36.512	21.5762				1166.77	652.827	1732.56	53.8855	671.466			93.1464	12.7848	31.0488	7.3056	3.6528			51.4498	31.5338	44.8115	18.2566	41.4924
		55.9596	16.5816	0	24.8721			67.5806	14.6131	0	32.8778			43.1518	11.618	8.29848	11.6177				1423.77	1090.1	484.95	911.859	889.082			29.2224	34.7016	7.3056	27.396	14.6112			13.2774	23.2355	3.31939	31.5339	13.2776
		571.985	283.926	62.1735	10.3635			69.4051	60.2772	51.1404	25.5708			44.8109	43.1519	43.151	43.1512				889.074	1890.03	990.61	1438.27	1270.39			42.0072	107.758	14.6112	23.7432	51.1392			11.6178	68.0457	16.5969	51.4497	33.1938
		437.281	275.636	58.0305	10.3632			73.0601	62.1031	74.885	20.0914			19.9157	14.937	19.916	11.6176				1201.99	1479.7	646.597	1479.72	839.332			122.369	91.32	31.0488	10.9584	21.9168			26.5543	18.2564	46.471	14.9373	23.2357
		518.104	385.469	97.4049	4.1454			93.1498	54.7937	78.5369	3.65328			38.1724	24.8945	29.8732	4.97916				872.493	1162.64	122.273	1096.36	426.923			62.0976	25.5696	58.4448	20.0904	12.7848			57.2436	54.77	46.471	41.4321	16.597
		619.65	273.563	68.3901	18.654			98.6273	105.936	84.0151	18.2659			44.8103	33.1934	26.5547	13.2778				1030.13	2689.99	221.752	857.993	971.969			118.732	78.5352	31.0488	12.7848	12.7848			70.7663	51.4497	23.2354	38.173	28.2148
	Mean	374.8	223.1	53.88	13.82		Mean	77.62	56.01	53.27	19.18		Mean	37.62	26	27.38	17.7			Mean	1097	1494	699.8	973	844.9		Mean	77.93	58.44	28.92	17.05	19.48		Mean	38.48	41.22	30.15	32.63	26
	Std. Deviation	258.2	135.9	32.77	7.259		Std. Deviation	14.55	30.25	32.82	9.92		Std. Deviation	9.544	11.67	12.32	13.55			Std. Deviation	210.1	716.7	593.7	519.7	284.2		Std.deviation	39.46	39.1	17.65	7.891	16.57		Std. Deviation	24.75	19.76	18.43	14.02	10.53
	Std.Error	105.4	55.47	13.38	2.964		Std.Error	5.942	12.35	13.4	4.05		Std. Error	3.896	4.765	5.029	5.532			Std. Error	85.79	292.6	242.4	212.1	116		Std.Error	16.11	15.96	7.205	3.221	6.763		Std. Error	10.1	8.067	7.526	5.725	4.3
		5bi (PMF)						5bi (TRNS)						5bi (PRIM)							5bii (PMF)							5bii (TRNS)							5bii (PRIM)
		Dose of etoposide						Dose of etoposide						Dose of etoposide							Dose of etoposide							Dose of etoposide							Dose of etoposide
		0	50	100	150			0	50	100	150			0	50	100	150				0	50	100	150	200			0	50	100	150	200			0	50	100	150	200
		17.2274	2.43575	3.95308	28.6183			15.1822	2.1466	3.48379	25.2209			20.6923	6.82653	11.079	39.2848				5.97279	20.8304	11.5805	24.2391	7.82901			3.10428	4.02359	2.84586	15.5358	6.66173			2.82057	3.42737	2.13995	17.6449	5.40437
		19.8949	38.7305	0	32.8679			17.5331	34.1326	0	28.966			17.9222	27.1369	80.0012	9.57057				13.354	8.90993	11.6563	2.26749	16.451			3.60269	3.23328	3.89651	3.45165	6.69147			0.654684	1.67873	0.643707	2.641	1.35109
		2.41643	13.3773	6.62353	13.1042			2.12957	11.7892	5.83722	11.5485			3.38619	8.14102	12.7291	27.2823				11.1102	1.59824	2.20369	12.1401	3.76472			2.82441	0.440161	1.23588	2.58656	5.35956			1.02651	1.7597	1.44376	2.35016	2.20297
		6.64506	13.5172	14.9182	19.7062			5.85619	11.9125	13.1472	17.3667			1.25201	2.35304	7.60186	11.8348				1.81415	2.41952	7.55709	11.6312	7.67852			1.46556	2.35676	5.70858	5.06764	6.38034			0.847394	0.815759	4.97073	0.941828	2.45942
		4.46822	3.11914	7.04949	32.4421			3.93778	2.74885	6.21261	28.5907			3.32237	1.42724	2.41924	38.9671				8.99607	14.9244	4.38533	35.9801	12.0959			2.16223	2.71632	3.86476	6.0751	14.0988			1.12818	4.28665	16.1531	3.36088	3.12444
		1.90134	11.0492	3.47458	33.0326			1.67562	9.73752	3.06209	29.1111			1.95751	4.82601	8.34683	26.4509				2.50786	3.84077	12.4452	15.0545	9.02183			1.62077	1.40503	7.92125	5.68604	4.14828			0.903207	1.27662	5.53638	3.96088	2.66982
	Mean	8.759	13.7	6.003	26.63		Mean	7.719	12.08	5.29	23.47		Mean	8.089	8.452	20.36	25.57			Mean	7.293	8.754	8.305	16.89	9.474		Mean	2.463	2.363	4.245	6.4	7.223		Mean	1.23	2.207	5.148	5.15	2.869
	Std. Deviation	7.821	13.21	5.052	8.349		Std. Deviation	6.893	11.64	4.452	7.358		Std. Deviation	8.772	9.503	29.43	12.77			Std. Deviation	4.666	7.738	4.295	11.71	4.342		Std. Deviation	0.8527	1.285	2.321	4.671	3.507		Std. Deviation	0.7957	1.349	5.733	6.206	1.375
	Std. Error	3.193	5.393	2.062	3.408		Std. Error	2.814	4.753	1.817	3.004		Std. Error	3.581	3.88	12.01	5.215			Std. Error	1.905	3.159	1.754	4.781	1.773		Std. Error	0.3481	0.5246	0.9475	1.907	1.432		Std. Error	0.3249	0.5506	2.341	2.534	0.5612

## Sheet: Figure 6
Figure 6B
	Control/DMSO	Ovary number
	Section no	4451A	4451B	4451C	4451E	4451G
	1	22	29	25	5	38			Raw totals		Correction factor	Corrected totals
	2	66	64	90	79	47			Control	Etoposide	0.345447	Control	Etoposide
	3	65	76	70	91	47			434	41		899.544	84.98
	4	89	47	84	13	18			405	14		839.436	29.0175
	5	85	82	59	15	55			460	141		953.434	292.248
	6	51	53	85	30	63			552	147		1144.12	304.684
	7	42	37	47	37	64			422	129		874.672	267.376
	8	14	17		60	52				33			68.3985
	9				74	38
	10				34
	11				114						mean	942.241	174.451
	Total germ cell #	434	405	460	552	422					n	5	6
											stdev	120.248	126.392
											sem	53.7764	51.5994
	150 ng ml-1	Ovary number
	Section no	4452A	4452B	4452C	4452D	4452E	4452F
	1	9	3	18	17	6	4
	2	11	2	25	20	26	9
	3	9	3	31	52	26	12
	4	5	2	33	32	26	1
	5	7	4	15	26	24	6
	6			19		21	1
	Total germ cell #	41	14	141	147	129	33

## Sheet: Figure 7
	7ai (OOC)							7aii (GRANULOSA)							7aiii (BOTH)
	Dose of etoposide							Dose of etoposide							Dose of etoposide
	0	50	100	150				0	50	100	150				0	50	100	150
	53.102	9.45844	18.5159	93.124				0	0	0	0				0	1.95044	0	0
	55.3502	100	80.0012	69.0119				0	0	0	0				0	0	0	2.39264
	7.9322	32.879	25.1899	51.935				0	0	0	0				0	0.428475	0	0
	11.2341	25.1009	34.5812	41.0179				0.313003	0.470607	0	0				2.2061	2.21129	1.08598	7.88988
	11.1279	7.29523	15.6813	100				0	0	0	0				0.600428	0	0	0
	5.53447	25.6127	0	88.5947				0	0	14.8835	0				0	0	0	0
Mean	24.05	33.39	28.99	73.95			Mean	0.05217	0.07843	2.481	0			Mean	0.4678	0.765	0.181	1.714
Std. Deviation	23.48	34.12	27.48	23.89			Std. Deviation	0.1278	0.1921	6.076	0			Std. Deviation	0.8848	1.036	0.4433	3.173
Std. Error	9.587	13.93	11.22	9.754			Std. Error	0.05217	0.07843	2.481	0			Std. Error	0.3612	0.4229	0.181	1.296
	7bi (OOC)							7bii (GRANULOSA)							7biii (BOTH)
	Dose of etoposide							Dose of etoposide							Dose of etoposide
	0	50	100	150	200			0	50	100	150	200			0	50	100	150	200
	11.8976	28.0528	14.9566	46.8329	19.6572			0	0	0.771377	5.29348	0			0	0.228491	0.838355	5.29348	0.237919
	17.4913	11.9611	15.1338	6.95662	23.7671			0	0.461897	0.708456	0.71006	0			0.12009	1.39894	0.354228	0.693457	0.726509
	14.9611	2.58221	4.88334	16.8365	9.37881			0	0.975929	0	0.133407	0			0	0.239959	0	0.106826	1.94843
	4.12711	4.85774	13.3295	17.0964	15.9913			0	0.418136	0.237857	0.115174	0.175673			0	0.316166	4.66892	0.429116	0.351346
	12.2865	21.9273	7.96745	40.7686	29.3191			0	0	10.0442	0	0			0	0	6.39137	4.64748	0
	5.03184	4.82759	18.9249	24.5292	15.4942			0	0.377353	2.32591	0	0			0	1.31747	4.65182	0.172212	0.34569
Mean	10.97	12.37	12.53	25.5	18.93		Mean	0	0.3722	2.348	1.042	0.02928		Mean	0.02001	0.5835	2.817	1.89	0.6016
Std. Deviation	5.35	10.46	5.167	15.35	6.979		Std. Deviation	0	0.361	3.857	2.1	0.07172		Std. Deviation	0.04903	0.6099	2.738	2.403	0.7003
Std. Error	2.184	4.268	2.109	6.268	2.849		Std. Error	0	0.1474	1.574	0.8572	0.02928		Std. Error	0.02001	0.249	1.118	0.9812	0.2859
